# Supplementary material for: Effects of Long-Term Sod Culture Management on Soil Fertility, Enzyme Activities, Soil Microorganisms, and Fruit Yield and Quality in “Jiro” Sweet Persimmon Orchard
Source: Plants (Basel). 2024 Jun 6;13(11):1573. doi: 10.3390/plants13111573 (PMC11174906; doi:10.3390/plants13111573)
Supplement: Supplementary file 1 [file plants-13-01573-s001.zip]

Archive with 6 entries (6 files):
- Table S1.Network analysis of FW-16s.node.csv
- Table S2.Network analysis of SPY-16S.node.csv
- Table S3.Network analyze of SSC-16S.node.csv
- Table S4.Network analysis of FW-ITS.node.csv
- Table S6. Network analysis of SSC-ITS.node.csv
- Talbe S5.Network analysis of SPY-ITS.node.csv
