# Supplementary material for: Effects of Long-Term Sod Culture Management on Soil Fertility, Enzyme Activities, Soil Microorganisms, and Fruit Yield and Quality in “Jiro” Sweet Persimmon Orchard
Source: Plants (Basel). 2024 Jun 6;13(11):1573. doi: 10.3390/plants13111573 (PMC11174906; doi:10.3390/plants13111573)
Supplement: Supplementary file 1 [file plants-13-01573-s001.zip › Table S1.Network analysis of FW-16s.node.csv]

Id	abund	Phylum
uncultured_deep_sea_bacterium	54.000000003	Patescibacteria
Desulfovibrio	17.666666666	Desulfobacterota
Ahniella	114.999999997	Proteobacteria
uncultured_sludge_bacterium	70.666666663	Proteobacteria
Geodermatophilus	2.666666667	Actinobacteriota
unclassified_NS9_marine_group	33.33333333	Bacteroidota
Ignavibacterium	93.666666673	Bacteroidota
Vampirovibrio	15.666666667	Cyanobacteria
Roseimicrobium	28.333333333	Verrucomicrobiota
unclassified_Vicinamibacteria	4.333333333	Acidobacteriota
unclassified_Gemmataceae	96.33333334	Planctomycetota
uncultured_Sorangiineae_bacterium	137.666666673	Myxococcota
unclassified_Kineosporiaceae	5	Actinobacteriota
Moheibacter	2	Bacteroidota
uncultured_forest_soil_bacterium	98.33333333	Proteobacteria
unclassified_Arcobacteraceae	3.333333334	Campylobacterota
uncultured_Myxococcales_bacterium	38	Myxococcota
TM7a	115	Patescibacteria
unclassified_UBA12409	26	Dependentiae
unclassified_Fibrobacteraceae	11.333333334	Fibrobacterota
unclassified_EPR3968_O8a_Bc78	3.333333334	Proteobacteria
FW	905.29	FW
unclassified_Cyanobacteriales	135.666666657	Cyanobacteria
unclassified_Myxococcales	19.666666663	Myxococcota
Acinetobacter	19.333333334	Proteobacteria
unclassified_Saccharimonadaceae	22.666666663	Patescibacteria
Angustibacter	62.999999997	Actinobacteriota
Bifidobacterium	7	Actinobacteriota
Pajaroellobacter	186.33333333	Myxococcota
Gemmata	3.666666667	Planctomycetota
uncultured_delta_proteobacterium	218.33333334	Proteobacteria
Limnobacter	10.666666667	Proteobacteria
unclassified_Xanthomonadaceae	197.00000001	Proteobacteria
Actinocorallia	3.333333334	Actinobacteriota
unclassified_A21b	225.66666667	Proteobacteria
unclassified_Dadabacteriales	1.666666667	Dadabacteria
Sulfurifustis	22	Proteobacteria
Polaromonas	78	Proteobacteria
UCG_005	3.666666667	Firmicutes
Flavisolibacter_sp.	9.333333333	Bacteroidota
unclassified_Zavarziniales	23	Proteobacteria
Chthonobacter	26.333333337	Proteobacteria
Vibrio	13.999999997	Proteobacteria
Sandaracinus	99.66666667	Myxococcota
Oikopleura	16.333333334	Verrucomicrobiota
unclassified_Desulfocapsaceae	19	Desulfobacterota
OM27_clade	643.3333334	Bdellovibrionota
unclassified_Planctomycetes	33.333333337	Planctomycetota
Ellin517	9.333333333	Verrucomicrobiota
Blastococcus	209.33333333	Actinobacteriota
Methylobacterium_Methylorubrum	6.333333333	Proteobacteria
unclassified_KF_JG30_B3	766.6666667	Proteobacteria
Bauldia	173.33333333	Proteobacteria
unclassified_Dehalococcoidia	408.66666667	Chloroflexi
unclassified_Bacilli	28.666666663	Firmicutes
uncultured_Roseobacter_sp.	5.666666667	Bdellovibrionota
Vogesella	10.666666667	Proteobacteria
Brevibacillus	2.666666667	Firmicutes
unclassified_Gallionellaceae	12.999999997	Proteobacteria
unclassified_Burkholderiales	508.66666663	Proteobacteria
unclassified_Polyangiaceae	26.66666667	Myxococcota
unclassified_Fimbriimonadaceae	53.33333333	Armatimonadota
unclassified_Lineage_IV	16.666666667	Elusimicrobiota
Verrucomicrobia_bacterium_LX181	4.999999999	Verrucomicrobiota
unclassified_Archaea	1.666666667	unclassified_Archaea
Rhizorhapis	869.00000007	Proteobacteria
Acidothermus	51.66666667	Actinobacteriota
Ferrovibrio	5.333333333	Proteobacteria
Gaiella	488.3333333	Actinobacteriota
Ellin6067	1870.6666666	Proteobacteria
uncultured_Solibacteraceae_bacterium	8.666666667	Acidobacteriota
unclassified_Chitinivibrionia	11.666666667	Fibrobacterota
uncultured_Candidatus_Rokubactera_bacterium	1954.3333333	Methylomirabilota
Aeromonas	47.666666673	Proteobacteria
unclassified_Rhizobiales_Incertae_Sedis	315.66666663	Proteobacteria
unclassified_Flavobacteriaceae	3.333333333	Bacteroidota
Ensifer	1245	Proteobacteria
Chitinophaga	16.66666667	Bacteroidota
uncultured_Geothrix_sp.	14.333333333	Acidobacteriota
unclassified_Chromobacteriaceae	28.666666666	Proteobacteria
Bacillus	242.000000027	Firmicutes
unclassified_Gaiellales	543.3333334	Actinobacteriota
unclassified_Subgroup_7	1096.3333333	Acidobacteriota
unclassified_UASB_TL25	5.666666666	Myxococcota
uncultured_Chloroflexi_bacterium	2269	Chloroflexi
Chryseobacterium	94.333333337	Bacteroidota
Romboutsia	19.333333333	Firmicutes
Methylotenera	16.333333333	Proteobacteria
uncultured_Nannocystineae_bacterium	2	Myxococcota
unclassified_Pseudomonadales	5.666666667	Proteobacteria
unclassified_Heliobacteriaceae	3.666666667	Firmicutes
unclassified_Alcaligenaceae	43.999999997	Proteobacteria
Tumebacillus	11	Firmicutes
Vulgatibacter	17.333333333	Myxococcota
unclassified_Rhodospirillales	64.666666666	Proteobacteria
uncultured_Rhodospirillaceae_bacterium	80	Proteobacteria
unclassified_Myxococcaceae	299.99999999	Myxococcota
Clostridium_sensu_stricto_1	22	Firmicutes
uncultured_Acidothermaceae_bacterium	11.66666667	Actinobacteriota
Altererythrobacter	627.3333333	Proteobacteria
unclassified_Eel_36e1D6	208	Myxococcota
unclassified_Solirubrobacterales	6.666666667	Actinobacteriota
uncultured_prokaryote	313.99999996	Verrucomicrobiota
IS_44	120.66666667	Proteobacteria
uncultured_Comamonadaceae_bacterium	44.333333333	Proteobacteria
Gaiella_sp._EBR4_RS1	14.666666666	Actinobacteriota
uncultured_soil_bacterium	2867.3333333	Verrucomicrobiota
Brevundimonas	100.333333337	Proteobacteria
Neochlamydia	28.666666663	Verrucomicrobiota
Chthoniobacter	80.33333334	Verrucomicrobiota
unclassified_Moraxellaceae	35.666666667	Proteobacteria
uncultured_Iamiaceae_bacterium	7	Actinobacteriota
Virgisporangium	12.333333333	Actinobacteriota
unclassified_RBG_13_54_9	403.66666674	Chloroflexi
unclassified_Microbacteriaceae	430.333333263	Actinobacteriota
SM1A02	67.33333334	Planctomycetota
unclassified_Micavibrionaceae	2.333333334	Proteobacteria
unclassified_Alphaproteobacteria	3804.9999993	Proteobacteria
Kaistia	68.333333327	Proteobacteria
unclassified_Amb_16S_1323	394.6666666	Proteobacteria
Aeromicrobium	60.66666666	Actinobacteriota
Streptococcus	2.333333334	Firmicutes
Nitrosospira	293.3333333	Proteobacteria
Rhodovastum	15.000000003	Proteobacteria
unclassified_Ilumatobacteraceae	298	Actinobacteriota
Crocinitomix	2.333333333	Bacteroidota
Pseudomonas	8998.6666664	Proteobacteria
unclassified_Geodermatophilaceae	14.666666667	Actinobacteriota
uncultured_Nitrosomonadaceae_bacterium	62	Proteobacteria
Variovorax	226	Proteobacteria
Lautropia	62.333333337	Proteobacteria
Aquicella	1120.6666667	Proteobacteria
unclassified_Ktedonobacteraceae	57.333333333	Chloroflexi
unclassified_Spirosomaceae	3.333333333	Bacteroidota
Ilumatobacter	798.3333334	Actinobacteriota
uncultured_Ferrimicrobium_sp.	19.666666666	Actinobacteriota
unclassified_Devosiaceae	40.333333336	Proteobacteria
unclassified_Firmicutes	53.666666663	Firmicutes
unclassified_Rokubacteriales	2607.3333333	Methylomirabilota
unclassified_Microtrichaceae	2.333333333	Actinobacteriota
Abditibacterium	5	Abditibacteriota
unclassified_Nocardioidaceae	150.333333337	Actinobacteriota
Castellaniella	142.666666697	Proteobacteria
unclassified_Hyphomonadaceae	3.666666667	Proteobacteria
Turicibacter	17	Firmicutes
unclassified_Methylophilaceae	13.666666667	Proteobacteria
