# Supplementary material for: Effects of Long-Term Sod Culture Management on Soil Fertility, Enzyme Activities, Soil Microorganisms, and Fruit Yield and Quality in “Jiro” Sweet Persimmon Orchard
Source: Plants (Basel). 2024 Jun 6;13(11):1573. doi: 10.3390/plants13111573 (PMC11174906; doi:10.3390/plants13111573)
Supplement: Supplementary file 1 [file plants-13-01573-s001.zip › Table S2.Network analysis of SPY-16S.node.csv]

Id	abund	Phylum
unclassified_DEV007	7	Verrucomicrobiota
Ideonella	9.666666667	Proteobacteria
uncultured_Gemmatimonadetes_bacterium	383.66666664	Chloroflexi
uncultured_Thermaerobacter_sp.	158	Acidobacteriota
unclassified_Acetobacteraceae	254.00000001	Proteobacteria
unclassified_Nitrosomonadaceae	16.999999997	Proteobacteria
unclassified_Kapabacteriales	14.666666666	Bacteroidota
Steroidobacter	1213.0000001	Proteobacteria
unclassified_Spirochaetaceae	8.333333334	Spirochaetota
Flavobacterium	4342.3333334	Bacteroidota
Terrimonas	579.99999997	Bacteroidota
unclassified_Latescibacteraceae	291.33333336	Latescibacterota
Piscinibacter	31.333333337	Proteobacteria
unclassified_Candidatus_Peribacteria	19.333333334	Patescibacteria
Acidipila_Silvibacterium	293.33333334	Acidobacteriota
Iamia	129.66666666	Actinobacteriota
unclassified_Steroidobacteraceae	1436.3333333	Proteobacteria
CL500_29_marine_group	271.33333333	Actinobacteriota
Flavisolibacter	455.66666666	Bacteroidota
unclassified_Vicinamibacteraceae	13972.333333	Acidobacteriota
Mycobacterium	116.33333334	Actinobacteriota
unclassified_Ignavibacteriales	2	Bacteroidota
uncultured_Alphaproteobacteria_bacterium	36.333333333	Proteobacteria
unclassified_Roseiflexaceae	561.33333333	Chloroflexi
unclassified_Bacillaceae	10	Firmicutes
YC_ZSS_LKJ147	223.99999997	Gemmatimonadota
unclassified_Methyloligellaceae	384.99999993	Proteobacteria
unclassified_67_14	134.66666666	Actinobacteriota
Solirubrobacter	33.666666669	Actinobacteriota
uncultured_beta_proteobacterium	12	Verrucomicrobiota
unclassified_Gemmatimonadaceae	12569	Gemmatimonadota
Nibribacter	6.333333333	Bacteroidota
unclassified_Thermomicrobiaceae	16.333333333	Chloroflexi
Amaricoccus	146.33333333	Proteobacteria
Sh765B_TzT_35	290.66666667	Methylomirabilota
unclassified_Comamonadaceae	1613.6666667	Proteobacteria
OLB13	8	Chloroflexi
unclassified_SAR202_clade	58.333333337	Chloroflexi
unclassified_27F_1492R	11.333333333	Myxococcota
unclassified_Verrucomicrobiota	6	Verrucomicrobiota
Stenotrophomonas	23.666666666	Proteobacteria
unclassified_11_24	1068.0000001	Acidobacteriota
Candidatus_Ovatusbacter	121.333333333	Proteobacteria
Parasegetibacter	99.33333333	Bacteroidota
unclassified_Hydrogenedensaceae	105.666666663	Hydrogenedentes
unclassified_Candidatus_Yanofskybacteria	7	Patescibacteria
Bryobacter	3002.6666666	Acidobacteriota
Vicinamibacter	36.333333334	Acidobacteriota
Shinella	14.333333333	Proteobacteria
Rhizocola	17.66666667	Actinobacteriota
Dactylosporangium	30.333333337	Actinobacteriota
Singulisphaera	35.66666666	Planctomycetota
Tahibacter	10.333333334	Proteobacteria
unclassified_Chloroflexi	1423.3333333	Chloroflexi
Noviherbaspirillum	111.33333334	Proteobacteria
Leptospirillum	26.333333337	Nitrospirota
unclassified_Sandaracinaceae	356.33333333	Myxococcota
Arenimonas	961.3333333	Proteobacteria
Dyadobacter	173.66666666	Bacteroidota
Thioalkalispira_Sulfurivermis	21.666666663	Proteobacteria
bacterium_WX65	100.66666667	Methylomirabilota
Pseudolabrys	971.66666667	Proteobacteria
unclassified_Muribaculaceae	3	Bacteroidota
unclassified_PB19	3.333333334	Desulfobacterota
Rubrobacter	29.66666667	Actinobacteriota
unclassified_Babeliales	186	Dependentiae
Stella	24.66666667	Proteobacteria
unclassified_LWQ8	625	Patescibacteria
Azoarcus	187.666666663	Proteobacteria
Polycyclovorans	59	Proteobacteria
Anaeromyxobacter	875.33333333	Myxococcota
Parasutterella	4	Proteobacteria
Nitrospira	2975.0000003	Nitrospirota
unclassified_Hydrogenispora	3.333333334	Firmicutes
P3OB_42	4194.333333	Myxococcota
RBG_16_58_14	74.333333337	Chloroflexi
Sphingoaurantiacus	8.666666667	Proteobacteria
unclassified_Reyranellaceae	143.33333333	Proteobacteria
unclassified_Longimicrobiaceae	198.00000001	Gemmatimonadota
unclassified_Candidatus_Peregrinibacteria	28.000000003	Patescibacteria
Hymenobacter	50	Bacteroidota
uncultured_Verrucomicrobiaceae_bacterium	6.333333333	Verrucomicrobiota
Bosea	209.66666667	Proteobacteria
B276_D12	8.666666667	Acidobacteriota
unclassified_Enterobacteriaceae	107.666666657	Proteobacteria
uncultured_Anaerolineaceae_bacterium	31.000000001	Chloroflexi
Pedobacter	310.66666669	Bacteroidota
unclassified_Gammaproteobacteria	523	Proteobacteria
Niastella	131.66666666	Bacteroidota
Methylomicrobium	38.333333327	Proteobacteria
unclassified_Candidatus_Kaiserbacteria	16.666666666	Patescibacteria
unclassified_BSV26	185.66666666	Bacteroidota
Porphyrobacter	4.333333333	Proteobacteria
uncultured_Candidatus_Dependentiae_bacterium	4	Dependentiae
unclassified_bacterium_endosymbiont_of_Onthophagus_Taurus	6.333333333	Proteobacteria
Thermoactinomyces	3.333333333	Firmicutes
RB41	1936	Acidobacteriota
OM60_NOR5__clade	293.3333333	Proteobacteria
Monoglobus	3	Firmicutes
Inquilinus	23	Proteobacteria
Clostridium_sensu_stricto_8	8.666666666	Firmicutes
uncultured_proteobacterium	1473.6666666	Proteobacteria
Candidatus_Berkiella	198.66666667	Proteobacteria
Halomonas	6.333333333	Proteobacteria
Allocatelliglobosispora	9.666666667	Actinobacteriota
BIyi10	9.666666666	Proteobacteria
uncultured_Holophaga_sp.	165.33333334	Acidobacteriota
Flavitalea	174.333333334	Bacteroidota
Limibaculum	169	Proteobacteria
SPY	201.26	SPY
uncultured_Sphingobacteriales_bacterium	10.333333333	Bacteroidota
Pseudenhygromyxa	39.33333333	Myxococcota
unclassified_AKYG1722	22.333333333	Chloroflexi
Pontibacter	51.999999997	Bacteroidota
unclassified_Rhodobacteraceae	46.999999997	Proteobacteria
uncultured_actinobacterium	284.333333363	Patescibacteria
Longispora	4.333333333	Actinobacteriota
unclassified_Micrococcaceae	4582.0000003	Actinobacteriota
unclassified_Chthoniobacteraceae	2	Verrucomicrobiota
unclassified_PLTA13	28.333333336	Proteobacteria
Thermoflavimicrobium	3.333333334	Firmicutes
Ellin516	22.999999997	Verrucomicrobiota
Thiobacillus	12	Proteobacteria
unclassified_Rhodanobacteraceae	95.333333334	Proteobacteria
unclassified_Subgroup_17	3634.0000007	Acidobacteriota
Paenisporosarcina	387.6666667	Firmicutes
unclassified_Defluviicoccales	88	Proteobacteria
Reyranella	1817.3333333	Proteobacteria
Flavihumibacter	103.666666667	Bacteroidota
Methylocaldum	7.333333333	Proteobacteria
unclassified_Microtrichales	493.33333336	Actinobacteriota
unclassified_Dehalococcoidales	2.333333334	Chloroflexi
Acidobacteria_bacterium_LWQ13	42.66666667	Acidobacteriota
unclassified_Parcubacteria	5.999999999	Patescibacteria
Micropepsis	77.33333333	Proteobacteria
Opitutus	17.999999999	Verrucomicrobiota
unclassified_JG36_GS_52	2.333333334	Proteobacteria
unclassified_Unknown_Family	214.66666663	Proteobacteria
unclassified_KI89A_clade	109	Proteobacteria
unclassified_Acidobacteriota	348	Acidobacteriota
Bradyrhizobium	1510.6666668	Proteobacteria
Clostridium_sensu_stricto_12	3	Firmicutes
Bdellovibrio	339	Bdellovibrionota
uncultured_candidate_division_SR1_bacterium	2.666666667	Patescibacteria
Haliangium	3322.3333334	Myxococcota
Cupriavidus	165.999999967	Proteobacteria
unclassified_Proteobacteria	55	Proteobacteria
Herpetosiphon	19.333333337	Chloroflexi
unclassified_WD2101_soil_group	117.66666667	Planctomycetota
unclassified_Candidatus_Dadabacteria_bacterium_CSP1_2	8.333333333	Dadabacteria
Roseomonas	68.666666673	Proteobacteria
unclassified_Burkholderiaceae	4	Proteobacteria
Candidatus_Xiphinematobacter	41.666666667	Verrucomicrobiota
unclassified_Acidimicrobiia	316.99999997	Actinobacteriota
Rhodoplanes	77.000000003	Proteobacteria
Rhodopseudomonas	68.666666664	Proteobacteria
unclassified_JG30_KF_AS9	207.666666663	Chloroflexi
Labrys	61.999999993	Proteobacteria
Arachidicoccus	16	Bacteroidota
Rhodocytophaga	31.666666663	Bacteroidota
Segetibacter	14.33333333	Bacteroidota
unclassified_Candidatus_Peregrinibacteria_bacterium_RIFCSPLOWO2_02_FULL_48_14	10.333333334	Patescibacteria
MND1	2544.0000004	Proteobacteria
unclassified_SC_I_84	7143.333334	Proteobacteria
uncultured_Syntrophobacteraceae_bacterium	6.333333333	Bdellovibrionota
Arthrobacter	969.00000003	Actinobacteriota
Skermanella	6.333333334	Proteobacteria
unclassified_Micropepsaceae	494.00000004	Proteobacteria
Hamadaea	25.999999997	Actinobacteriota
unclassified_Halieaceae	29.33333333	Proteobacteria
Chujaibacter	1209.6666667	Proteobacteria
Gemmatimonas	3122.6666663	Gemmatimonadota
JdFR_76	17.333333334	Calditrichota
unclassified_Diplorickettsiaceae	1037	Proteobacteria
Agromyces	410.66666667	Actinobacteriota
Granulicella	142.333333336	Acidobacteriota
unclassified_Sneathiellaceae	6.333333333	Proteobacteria
unclassified_JG30_KF_CM45	192.33333334	Chloroflexi
unclassified_Acidobacteriales	1655.6666663	Acidobacteriota
unclassified_Beijerinckiaceae	48.999999993	Proteobacteria
uncultured_archaeon	37.666666663	Chloroflexi
unclassified_Bdellovibrionota	87.000000004	Bdellovibrionota
Sphingobium	82.999999996	Proteobacteria
unclassified_Paludibaculum	152	Acidobacteriota
unclassified_Chlamydiales	3.666666667	Verrucomicrobiota
unclassified_Saccharimonadales	421.66666664	Patescibacteria
unclassified_Vampirovibrionales	10.666666667	Cyanobacteria
unclassified_Micavibrionales	31.333333334	Proteobacteria
Novosphingobium	671.3333334	Proteobacteria
unclassified_Micrococcales	12.333333333	Actinobacteriota
Pseudoxanthomonas	221.66666663	Proteobacteria
Dokdonella	164.66666667	Proteobacteria
Solitalea	561.00000007	Bacteroidota
unclassified_Hyphomicrobiaceae	12.666666667	Proteobacteria
Ramlibacter	1284.0000001	Proteobacteria
Cavicella	2	Proteobacteria
Hyphomicrobium	235.33333333	Proteobacteria
Luteolibacter	76.66666666	Verrucomicrobiota
uncultured_Caldilineaceae_bacterium	100.66666667	Chloroflexi
Achromobacter	53.666666664	Proteobacteria
unclassified_Simkaniaceae	33.666666664	Verrucomicrobiota
unclassified_Pirellulaceae	3.666666667	Planctomycetota
FFCH7168	8	Chloroflexi
Luteimonas	418.99999997	Proteobacteria
966_1	27.000000004	Proteobacteria
Acidobacteria_bacterium_SCN_69_37	44.33333333	Acidobacteriota
Parvibaculum	13	Proteobacteria
unclassified_Desulfobacteria	40.333333337	Desulfobacterota
unclassified_Polyangiales	55.33333334	Myxococcota
uncultured_bacterium_5G12	98.33333334	Actinobacteriota
Pseudorhodoplanes	21.333333333	Proteobacteria
Paenibacillus	537.000000037	Firmicutes
unclassified_Subgroup_2	257.999999997	Acidobacteriota
uncultured_bacterium_126	162.66666667	Acidobacteriota
Litorilinea	32.333333337	Chloroflexi
Ohtaekwangia	120.999999997	Bacteroidota
Paralcaligenes	4	Proteobacteria
unclassified_Microscillaceae	906	Bacteroidota
uncultured_Nitrosomonadales_bacterium	371.666666663	Proteobacteria
Thermomonas	54.66666667	Proteobacteria
Azospira	38.666666667	Proteobacteria
Rhodanobacter	1300.33333337	Proteobacteria
uncultured_Parcubacteria_group_bacterium	9.666666667	Patescibacteria
Rhizobacter	279.00000003	Proteobacteria
unclassified_Chitinophagaceae	2335.3333333	Bacteroidota
unclassified_Frankiales	100	Actinobacteriota
unclassified_Nannocystaceae	89.333333327	Myxococcota
uncultured_Firmicutes_bacterium	1820.6666667	Myxococcota
unclassified_SJA_15	15	Chloroflexi
Rickettsiella	27.999999996	Proteobacteria
FFCH5858	68.33333333	Proteobacteria
unclassified_WWH38	436.999999967	Patescibacteria
uncultured_candidate_division_SBR1093_bacterium	67.33333333	Dadabacteria
Caenimonas	182.333333333	Proteobacteria
uncultured_marine_bacterium	2.333333333	Proteobacteria
unclassified_Bacillales	10.333333334	Firmicutes
Parafilimonas	104.33333333	Bacteroidota
beta_proteobacterium_JGI_0001003_N18	269.66666667	Proteobacteria
Fluviicola	33.333333334	Bacteroidota
unclassified_Actinobacteria	227.00000001	Actinobacteriota
Limosilactobacillus	4	Firmicutes
unclassified_Subgroup_13	56.333333334	Acidobacteriota
Phenylobacterium	761.6666667	Proteobacteria
unclassified_Clostridiaceae	4.666666667	Firmicutes
Nitrolancea	22.333333337	Chloroflexi
Janthinobacterium	5	Proteobacteria
unclassified_SM2D12	50.333333337	Proteobacteria
Allorhizobium_Neorhizobium_Pararhizobium_Rhizobium	1209.6666667	Proteobacteria
unclassified_Rhizobiales	294.33333333	Proteobacteria
unclassified_A4b	1258.6666667	Chloroflexi
Crenothrix	3	Proteobacteria
unclassified_AKYH767	407.66666663	Bacteroidota
Cohnella	22.333333337	Firmicutes
unclassified_DS_100	101	Acidobacteriota
unclassified_Myxococcota	647.3333334	Myxococcota
unclassified_Blastocatellaceae	577.99999997	Acidobacteriota
unclassified_Methylomonadaceae	19.666666667	Proteobacteria
unclassified_Bacteroidia	35.000000003	Bacteroidota
JTB255_marine_benthic_group	81.33333333	Proteobacteria
uncultured_compost_bacterium	28.333333333	Chloroflexi
Lacibacter	52	Bacteroidota
Fictibacillus	7.666666667	Firmicutes
Pirellula	13.333333333	Planctomycetota
unclassified_Xanthobacteraceae	5877.9999997	Proteobacteria
Enterobacter	18.666666667	Proteobacteria
uncultured_bacterium_259	51.666666667	Acidobacteriota
alphaI_cluster	91.33333333	Proteobacteria
unclassified_IMCC26256	244.00000003	Actinobacteriota
uncultured_sludge_bacterium_A31	128	Chloroflexi
Megasphaera	5	Firmicutes
Mucilaginibacter	45.333333337	Bacteroidota
unclassified_TRA3_20	1206.3333334	Proteobacteria
unclassified_Ardenticatenales	150	Chloroflexi
Flaviaesturariibacter	58	Bacteroidota
uncultured_bacterium_92	20.666666663	Acidobacteriota
unclassified_Actinobacteriota	237.66666663	Actinobacteriota
uncultured_bacterium_DA038	26	Acidobacteriota
unclassified_0319_6G20	78.33333334	Bdellovibrionota
unclassified_Acidobacteriaceae__Subgroup_1	579.66666666	Acidobacteriota
unclassified_Caldilineaceae	130	Chloroflexi
unclassified_Blastocatellia	7.666666667	Acidobacteriota
unclassified_Anaerolineaceae	2416.0000001	Chloroflexi
Sorangium	142.000000003	Myxococcota
unclassified_Xanthomonadales	10.000000001	Proteobacteria
Nordella	671.6666667	Proteobacteria
Roseisolibacter	130.999999967	Gemmatimonadota
unclassified_Pedosphaeraceae	403.33333336	Verrucomicrobiota
uncultured_Caldilineales_bacterium	91.666666666	Chloroflexi
unclassified_Phycisphaeraceae	14	Planctomycetota
