# Supplementary material for: Effects of Long-Term Sod Culture Management on Soil Fertility, Enzyme Activities, Soil Microorganisms, and Fruit Yield and Quality in “Jiro” Sweet Persimmon Orchard
Source: Plants (Basel). 2024 Jun 6;13(11):1573. doi: 10.3390/plants13111573 (PMC11174906; doi:10.3390/plants13111573)
Supplement: Supplementary file 1 [file plants-13-01573-s001.zip › Table S4.Network analysis of FW-ITS.node.csv]

Id	abund	Phylum
Rhizopus	9.666666667	Mucoromycota
Ramophialophora	41.999999997	Ascomycota
Acaulium	26.000000003	Ascomycota
unclassified_Sordariomycetes	6	Ascomycota
Russula	1.666666667	Basidiomycota
Malassezia	55.666666673	Basidiomycota
FW	905.29	FW
Pseudaleuria	121.000000033	Ascomycota
Ustilaginoidea	9.333333333	Ascomycota
Kazachstania	2.666666667	Ascomycota
