# Supplementary material for: Effects of Long-Term Sod Culture Management on Soil Fertility, Enzyme Activities, Soil Microorganisms, and Fruit Yield and Quality in “Jiro” Sweet Persimmon Orchard
Source: Plants (Basel). 2024 Jun 6;13(11):1573. doi: 10.3390/plants13111573 (PMC11174906; doi:10.3390/plants13111573)
Supplement: Supplementary file 1 [file plants-13-01573-s001.zip › Table S6. Network analysis of SSC-ITS.node.csv]

Id	abund	Phylum
unclassified_Basidiomycota	142.99999999	Basidiomycota
unclassified_Ascomycota	151	Ascomycota
Vanrija	4	Basidiomycota
Pseudogymnoascus	1.333333333	Ascomycota
SSC	56.02	SSC
Enterocarpus	10	Ascomycota
Fusarium	286.666666667	Ascomycota
Cladosporium	26.999999996	Ascomycota
Sampaiozyma	12	Basidiomycota
Plectosphaerella	947.333333334	Ascomycota
Oidiodendron	81.33333333	Ascomycota
unclassified_Fungi	295.66666667	unclassified_Fungi
Trichoderma	8	Ascomycota
Hannaella	66.000000003	Basidiomycota
Lecythophora	2.333333334	Ascomycota
Chaetomium	2516.000000333	Ascomycota
